# Supplementary material for: On the estimation of population cause-specific mortality fractions from in-hospital deaths
Source: BMC Med. 2019 Feb 8;17:29. doi: 10.1186/s12916-019-1267-z (PMC6367755; doi:10.1186/s12916-019-1267-z)
Supplement: Supplementary file 5 — Cause of death map. Cause of death mapping between the broad cause categories, Tariff 2.0 cause categories, and Global Burden of Disease cause categories. (XLSX 19 kb) [file 12916_2019_1267_MOESM5_ESM.xlsx]

## Sheet: SmartVA_Broad_Cause
	Broad cause category
	Cancer	Diabetes	Stroke	Other Non-Communicable Diseases	Infections Acute	Infections Chronic	Maternal	Injuries
SmartVA cause category [ICD-10 code]	Breast Cancer [C50]	Diabetes [E10-E14]	Stroke [I60-I69]	Chronic Respiratory diseases (COPD/Asthma) [J40-J46]	Diarrhea/Dysentery [A00-A09]	AIDS [B20-B24]	Maternal [O00-O99]	Bite of Venomous Animal [X20-X29]
	Cervical Cancer [C53]			Cirrhosis [K70-K76]	Malaria [B50-B54]	TB [A15-A19]		Drowning [W65-W74]
	Colorectal Cancer [C18-C21]			Renal Failure [N17-N19]	Other Infectious Diseases [A10-A14, A20-B19, B25-B49, B55-B99]			Falls [W00-W19]
	Esophageal Cancer [C15]			Ischemic Heart Diseases [I20-I25]	Pneumonia [J10-J22, J85]			Fires [X00-X19]
	Lung Cancer [C34]			Other Cardiovascular Diseases [I00-I19 I26-I59, I70-I99]				Homicide (assault) [X85-Y09]
	Prostate Cancer [C61]			Other Non-communicable Diseases [All other ICD-10 codes]				Road Traffic [V01-V89]
	Stomach Cancer [C16]							Other Injuries [S00-T98, V90-V99, W20-W64, W75-W99, X30-X39, X50-X59, Y10-Y98]
	Leukemia/Lymphoma [C81-C85; C91-C96]							Poisonings (accidental) [X40-X49]
	Other Cancers [C00-C14, C17, C22-C33, C35-C49, C51-C52, C54-C60, C62-C80, C86-C90, C97-D48]							Suicide (intentional self-harm) [X60-X84]

## Sheet: GBD_Broad_Cause
	Broad cause category
	Cancer	Diabetes	Stroke	Other Non-Communicable Diseases	Infections Acute	Infections Chronic	Maternal	Injuries
GBD level 3 cause	Esophageal cancer	Diabetes mellitus	Stroke	Protein-energy malnutrition	Diarrheal diseases	Tuberculosis	Maternal disorders	Road injuries
	Stomach cancer	Chronic kidney disease due to diabetes mellitus		Iodine deficiency	Lower respiratory infections	HIV/AIDS	Maternal abortion, miscarriage, and ectopic pregnancy	Falls
	Tracheal bronchus and lung cancer			Vitamin A deficiency	Malaria		Maternal deaths aggravated by HIV/AIDS	Drowning
	Breast cancer			Iron-deficiency anemia	Intestinal infectious diseases		Maternal hemorrhage	Fire heat and hot substances
	Hodgkin lymphoma			Other nutritional deficiencies	Upper respiratory infections		Maternal hypertensive disorders	Poisonings
	Non-Hodgkin lymphoma			Ischemic heart disease	Otitis media		Maternal obstructed labor and uterine rupture	Animal contact
	Leukemia			Rheumatic heart disease	Encephalitis		Maternal sepsis and other maternal infections	Self-harm
	Prostate cancer			Hypertensive heart disease	Diphtheria		Other maternal disorders	Interpersonal violence
	Cervical cancer			Cardiomyopathy and myocarditis	Whooping cough			Other transport injuries
	Colon and rectum cancer			Atrial fibrillation and flutter	Tetanus			Exposure to mechanical forces
	Liver cancer			Aortic aneurysm	Measles			Adverse effects of medical treatment
	Lip and oral cavity cancer			Peripheral vascular disease	Varicella and herpes zoster			Foreign body
	Nasopharynx cancer			Endocarditis	Chagas disease			Environmental heat and cold exposure
	Other pharynx cancer			Other cardiovascular and circulatory diseases	Leishmaniasis			Other unintentional injuries
	Gallbladder and biliary tract cancer			Chronic obstructive pulmonary disease	Visceral leishmaniasis			Forces of nature war and legal intervention
	Pancreatic cancer			Pneumoconiosis	Cutaneous and mucocutaneous leishmaniasis			Conflict and terrorism
	Larynx cancer			Asthma	African trypanosomiasis			Executions and police conflict
	Malignant skin melanoma			Interstitial lung disease and pulmonary sarcoidosis	Schistosomiasis			Exposure to forces of nature
	Non-melanoma skin cancer			Other chronic respiratory diseases	Cysticercosis			Fire, heat, and hot substances
	Uterine cancer			Cirrhosis and other chronic liver diseases	Cystic echinococcosis
	Ovarian cancer			Digestive diseases	Lymphatic filariasis
	Testicular cancer			Epilepsy	Onchocerciasis
	Kidney cancer			Alzheimer disease and other dementias	Trachoma
	Bladder cancer			Parkinson disease	Dengue
	Brain and nervous system cancer			Multiple sclerosis	Yellow fever
	Thyroid cancer			Motor neuron disease	Rabies
	Mesothelioma			Migraine	Intestinal nematode infections
	Multiple myeloma			Tension-type headache	Ascariasis
	Other neoplasms			Medication overuse headache	Trichuriasis
	Neoplasms			Other neurological disorders	Hookworm disease
	Tracheal, bronchus, and lung cancer			Mental and substance use disorders	Food-borne trematodiases
				Acute glomerulonephritis	Leprosy
				Chronic kidney disease due to hypertension	Ebola
				Chronic kidney disease due to glomerulonephritis	Other neglected tropical diseases
				Chronic kidney disease due to other causes	Other communicable maternal neonatal and nutritional diseases
				Urinary diseases and male infertility	Meningitis
				Gynecological diseases	Appendicitis
				Hemoglobinopathies and hemolytic anemias	Hepatitis
				Endocrine metabolic blood and immune disorders	Indirect maternal deaths
				Musculoskeletal disorders	Late maternal deaths
				Other non-communicable diseases	Sexually transmitted diseases excluding HIV
				Cardiovascular diseases	Zika virus
				Chronic respiratory diseases	Other infectious diseases
				Neonatal disorders	Other unspecified infectious diseases
				Nutritional deficiencies	Acute hepatitis
				Neurological disorders
				Diabetes urogenital blood and endocrine diseases
				Alcohol use disorders
				Chronic kidney disease
				Cirrhosis and other chronic liver diseases due to alcohol use
				Cirrhosis and other chronic liver diseases due to hepatitis B
				Cirrhosis and other chronic liver diseases due to hepatitis C
				Cirrhosis and other chronic liver diseases due to other causes
				Congenital birth defects
				Drug use disorders
				Eating disorders
				Endocrine, metabolic, blood, and immune disorders
				Other musculoskeletal disorders
				Peripheral artery disease
				Rheumatoid arthritis
				Skin and subcutaneous diseases
				Dietary iron deficiency
