# Supplementary material for: On the estimation of population cause-specific mortality fractions from in-hospital deaths
Source: BMC Med. 2019 Feb 8;17:29. doi: 10.1186/s12916-019-1267-z (PMC6367755; doi:10.1186/s12916-019-1267-z)
Supplement: Supplementary file 7 — Bangladesh and Philippines wealth index calculation. Demographic covariates used to calculate a wealth index using principal component analysis (PCA) for Bangladesh and the Philippines. (XLSX 13 kb) [file 12916_2019_1267_MOESM7_ESM.xlsx]

## Sheet: PHL
PHL: Population deaths: Wealth Factor Pattern
Variable	Variable Label	Variable weight	Absolute weight	Cumulative	% with asset
			of Variable	weight of	or mean
			(%)	Variable (%)
Refrigerator	Refrigerator	0.7259	7.2	7.2	29.1
dvd	dvd	0.692	6.8	14	41.7
tv	tv	0.6799	6.7	20.7	64.8
Karaoke	Karaoke	0.6449	6.4	27.1	29.5
WATER_Bottled	Drink bottled water	0.5775	5.7	32.8	33.1
FLOOR_CementTile	Cement or tiled floor	0.555	5.5	38.3	63.8
Washing	Washing	0.5549	5.5	43.7	8.5
ROOMS_3plus	3 or more rooms in house	0.5459	5.4	49.1	26.9
WALL_CementTile	Cement or tiled walls	0.5422	5.4	54.5	47.7
Mobile	Mobile	0.5296	5.2	59.7	72.8
Electric	Electric	0.5253	5.2	64.9	85.8
Computer	Computer	0.5233	5.2	70.1	6.4
Motorcycle	Motorcycle	0.5176	5.1	75.2	31.3
WATER_Tap	Drink tap water	0.5158	5.1	80.3	61.7
COOK_LPG	Cook with LPG	0.4727	4.7	84.9	6.2
Car	Car	0.4616	4.6	89.5	5
Radio	Radio	0.4002	4	93.4	63.2
Landline	Landline	0.3811	3.8	97.2	3.2
Bicycle	Bicycle	0.2846	2.8	100	11.5

## Sheet: BGD
BGD: Population deaths: Wealth Factor Pattern
Variable	Variable Label	Variable weight	Absolute weight	Cumulative	% with asset
			of Variable	weight of	or mean
			(%)	Variable (%)
Q4_23_TELEVISION	Q4_23_TELEVISION	0.6592	6.3	6.3	34.6
Q4_38_FRIDGE	Q4_38_FRIDGE	0.6047	5.8	12.1	14.7
Q4_17_DINING_TABLE	Q4_17_DINING_TABLE	0.6003	5.7	17.8	28.9
Q4_3_SLEEPING_ROOM	Q4_3_SLEEPING_ROOM	0.5905	5.6	23.5	269.5
Q4_21_ELECTRIC_FAN	Q4_21_ELECTRIC_FAN	0.5852	5.6	29.1	58.9
Q4_18_SHOWCASE	Q4_18_SHOWCASE	0.5757	5.5	34.6	80
Q4_13_CHAIR_TABLE	Q4_13_CHAIR_TABLE	0.5585	5.3	39.9	82.2
Q4_20_ELECTRICITY	Q4_20_ELECTRICITY	0.5283	5.1	45	60.3
Q4_19_SOFA_SET	Q4_19_SOFA_SET	0.5267	5	50	12.4
Q4_16_MOBILE_PHONE	Q4_16_MOBILE_PHONE	0.5082	4.9	54.9	86
Q4_11_MATTRESS	Q4_11_MATTRESS	0.4319	4.1	59	76.5
Q4_37_SHOP	Q4_37_SHOP	0.3579	3.4	62.4	10
Q4_10_QUILT	Q4_10_QUILT	0.3515	3.4	65.8	91.1
Q4_2_HH_MEMBER	Q4_2_HH_MEMBER	0.3185	3	68.8	467.1
Q4_41_COMPUTER	Q4_41_COMPUTER	0.3087	3	71.8	1
Q4_39_MOTORCYCLE	Q4_39_MOTORCYCLE	0.2795	2.7	74.4	1.4
Q4_40_IPS (Instant Power Supply)	Q4_40_IPS	0.274	2.6	77.1	0.3
Q4_29_SEWING_MACHINE	Q4_29_SEWING_MACHINE	0.2549	2.4	79.5	5.4
Q4_12_BED_STAND	Q4_12_BED_STAND	0.246	2.4	81.9	96.7
Q4_22_RADIO	Q4_22_RADIO	0.2243	2.1	84	4.4
Q4_15_BICYCLE	Q4_15_BICYCLE	0.1914	1.8	85.8	9.6
Q4_35_CHICKEN_DUCK	Q4_35_CHICKEN_DUCK	0.1831	1.8	87.6	57.5
Q4_31_LANDLINE_PHONE	Q4_31_LANDLINE_PHONE	0.1577	1.5	89.1	-0.3
Q4_8_SEPARATE_C_ROOM	Q4_8_SEPARATE_C_ROOM	0.1541	1.5	90.6	97.2
Q4_42_CAR	Q4_42_CAR	0.1478	1.4	92	-0.2
Q4_26_PUMP	Q4_26_PUMP	0.142	1.4	93.3	1.6
Q4_27_THRESHER	Q4_27_THRESHER	0.1236	1.2	94.5	1.9
Q4_43_GENERATOR	Q4_43_GENERATOR	0.1218	1.2	95.7	-0.4
Q4_34_FISHING_NET	Q4_34_FISHING_NET	0.1146	1.1	96.8	8.3
Q4_24_AUTO_RICKSHAW	Q4_24_AUTO_RICKSHAW	0.107	1	97.8	0.6
Q4_25_POWER_TILLER	Q4_25_POWER_TILLER	0.1027	1	98.8	0.1
Q4_32_COUNTRY_BOAT	Q4_32_COUNTRY_BOAT	0.0688	0.7	99.4	6
Q4_28_SOLAR_PANEL	Q4_28_SOLAR_PANEL	0.0391	0.4	99.8	10.4
Q4_14_RICKSHAW	Q4_14_RICKSHAW	0.0189	0.2	100	3.5
Q4_33_MOTOR_BOAT	Q4_33_MOTOR_BOAT	0.014	0.1	100.1	0
Q4_9_LANTERN	Q4_9_LANTERN	-0.0143	-0.1	100	82.4
