# Supplementary material for: On the estimation of population cause-specific mortality fractions from in-hospital deaths
Source: BMC Med. 2019 Feb 8;17:29. doi: 10.1186/s12916-019-1267-z (PMC6367755; doi:10.1186/s12916-019-1267-z)
Supplement: Supplementary file 8 — Bangladesh and Philippines cause-specific mortality fractions for death with wealth variables. Cause-specific mortality fractions for the death per hospital death model with wealth score, wealth quintile, wealth indicator, or no wealth. (XLSX 12 kb) [file 12916_2019_1267_MOESM8_ESM.xlsx]

## Sheet: BGD
No wealth variable
	Group	CSMF
		(95% CI)
	1: Cancer	5.3 ( 3.6, 7.9)
	2: Diabetes	2.6 ( 1.7, 4.1)
	3: Stroke	21.1 ( 17.0, 26.1)
	4: Other NCDs	46.1 ( 39.0, 54.6)
	5: Infections - Acute	10.4 ( 5.8, 18.6)
	6: Infections - Chronic	2.1 ( 0.9, 4.5)
	7: Maternal	1.4 ( . , . )
	8: Injuries	11.1 ( 4.7, 26.1)
+ Wealth Score
	Group	CSMF
		(95% CI)
	1: Cancer	5.5 ( 3.7, 8.1)
	2: Diabetes	2.5 ( 1.6, 4.0)
	3: Stroke	22.3 ( 17.5, 28.5)
	4: Other NCDs	44.1 ( 36.7, 53.0)
	5: Infections - Acute	11.7 ( 5.8, 23.5)
	6: Infections - Chronic	2.0 ( 0.9, 4.3)
	7: Maternal	1.3 ( . , . )
	8: Injuries	10.6 ( 4.5, 25.2)
+ Wealth Quintile
	Group	CSMF
		(95% CI)
	1: Cancer	5.3 ( 3.6, 7.8)
	2: Diabetes	2.5 ( 1.6, 4.0)
	3: Stroke	21.6 ( 17.2, 27.3)
	4: Other NCDs	45.2 ( 37.9, 53.9)
	5: Infections - Acute	11.1 ( 5.9, 21.0)
	6: Infections - Chronic	2.0 ( 0.9, 4.4)
	7: Maternal	1.4 ( . , . )
	8: Injuries	10.9 ( 4.6, 25.8)
+ Own TV
	Group	CSMF
		(95% CI)
	1: Cancer	5.2 ( 3.5, 7.7)
	2: Diabetes	2.4 ( 1.6, 3.8)
	3: Stroke	21.2 ( 16.8, 26.8)
	4: Other NCDs	45.2 ( 37.8, 54.1)
	5: Infections - Acute	11.6 ( 5.9, 22.8)
	6: Infections - Chronic	2.0 ( 0.9, 4.4)
	7: Maternal	1.4 ( . , . )
	8: Injuries	10.9 ( 4.6, 25.7)
+ Own Fridge or TV
	Group	CSMF
		(95% CI)
	1: Cancer	5.3 ( 3.6, 7.8)
	2: Diabetes	2.4 ( 1.6, 3.6)
	3: Stroke	21.0 ( 16.8, 26.2)
	4: Other NCDs	45.6 ( 38.4, 54.3)
	5: Infections - Acute	11.4 ( 6.1, 21.4)
	6: Infections - Chronic	2.0 ( 0.9, 4.4)
	7: Maternal	1.4 ( . , . )
	8: Injuries	10.9 ( 4.6, 25.9)
+ Own Fridge
	Group	CSMF
		(95% CI)
	1: Cancer	5.3 ( 3.6, 7.8)
	2: Diabetes	2.7 ( 1.7, 4.3)
	3: Stroke	21.1 ( 16.7, 26.7)
	4: Other NCDs	45.5 ( 38.1, 54.3)
	5: Infections - Acute	11.1 ( 5.6, 22.0)
	6: Infections - Chronic	2.0 ( 0.9, 4.4)
	7: Maternal	1.4 ( . , . )
	8: Injuries	10.9 ( 4.6, 25.9)
No covariates
	Group	CSMF
		(95% CI): LNSE
	1: Cancer	5.5 ( 3.5, 8.7)
	2: Diabetes	3.3 ( 2.0, 5.3)
	3: Stroke	23.8 ( 19.4, 29.3)
	4: Other NCDs	47.1 ( 40.1, 55.4)
	5: Infections - Acute	10.4 ( 7.2, 15.2)
	6: Infections - Chronic	2.6 ( 1.1, 6.0)
	7: Maternal	1.3 ( 0.7, 2.2)
	8: Injuries	6.0 ( 4.4, 8.1)

## Sheet: PHL
No Wealth	Group	CSMF
		(95% CI)
	1: Cancer	6.9 ( 4.8, 10.0)
	2: Diabetes	4.7 ( 2.8, 8.0)
	3: Stroke	19.1 ( 15.8, 23.1)
	4: Other NCDs	33.9 ( 29.2, 39.3)
	5: Infections - Acute	14.7 ( 11.6, 18.6)
	6: Infections - Chronic	11.2 ( 4.7, 26.8)
	7: Maternal	0.5 ( . , . )
	8: Injuries	8.9 ( 7.1, 11.2)
+ Wealth Score	Group	CSMF
		(95% CI)
	1: Cancer	6.9 ( 4.8, 10.0)
	2: Diabetes	4.8 ( 2.8, 8.0)
	3: Stroke	19.2 ( 15.9, 23.2)
	4: Other NCDs	34.3 ( 29.6, 39.9)
	5: Infections - Acute	14.1 ( 11.2, 17.8)
	6: Infections - Chronic	11.2 ( 4.7, 26.9)
	7: Maternal	0.5 ( . , . )
	8: Injuries	8.9 ( 7.1, 11.2)
+ Wealth Quintile	Group	LR Imputed CSMF
		(95% CI)
	1: Cancer	6.9 ( 4.8, 10.0)
	2: Diabetes	4.7 ( 2.8, 8.0)
	3: Stroke	19.1 ( 15.8, 23.1)
	4: Other NCDs	34.1 ( 29.4, 39.6)
	5: Infections - Acute	14.6 ( 11.6, 18.5)
	6: Infections - Chronic	11.2 ( 4.7, 26.8)
	7: Maternal	0.5 ( . , . )
	8: Injuries	8.9 ( 7.1, 11.1)
+ TV	Group	CSMF
		(95% CI)
	1: Cancer	6.9 ( 4.8, 10.0)
	2: Diabetes	4.7 ( 2.8, 8.0)
	3: Stroke	19.1 ( 15.8, 23.0)
	4: Other NCDs	34.3 ( 29.6, 39.9)
	5: Infections - Acute	14.4 ( 11.4, 18.2)
	6: Infections - Chronic	11.2 ( 4.7, 26.8)
	7: Maternal	0.5 ( . , . )
	8: Injuries	8.9 ( 7.1, 11.1)
+ Fridge	Group	CSMF
		(95% CI)
	1: Cancer	6.9 ( 4.7, 9.9)
	2: Diabetes	4.7 ( 2.8, 7.9)
	3: Stroke	19.0 ( 15.7, 23.0)
	4: Other NCDs	34.5 ( 29.8, 40.1)
	5: Infections - Acute	14.4 ( 11.4, 18.2)
	6: Infections - Chronic	11.1 ( 4.6, 26.7)
	7: Maternal	0.5 ( . , . )
	8: Injuries	8.8 ( 7.0, 11.1)
No covariates	Group	CSMF
	1: Cancer	6.1 ( 4.4, 7.8)
	2: Diabetes	4.8 ( 3.2, 6.4)
	3: Stroke	18.0 ( 15.5, 20.5)
	4: Other NCDs	38.3 ( 34.9, 41.8)
	5: Infections - Acute	15.5 ( 12.9, 18.2)
	6: Infections - Chronic	6.9 ( 4.3, 9.5)
	7: Maternal	0.5 ( 0.3, 0.8)
	8: Injuries	9.8 ( 8.0, 11.6)
